# Supplementary material for: Bactericidal Effect of Clove Oil against Multidrug-Resistant Streptococcus suis Isolated from Human Patients and Slaughtered Pigs
Source: Pathogens. 2019 Dec 21;9(1):14. doi: 10.3390/pathogens9010014 (PMC7169397; doi:10.3390/pathogens9010014)
Supplement: Supplementary file 1 [file pathogens-09-00014-s001.zip]

Archive with 5 entries (4 files):
- S1-Supplement data for time kill assay.pdf
- __MACOSX/
- __MACOSX/._S1-Supplement data for time kill assay.pdf
- S2-Supplement data for effect of pH on bactericidal activity of clove oil.pdf
- __MACOSX/._S2-Supplement data for effect of pH on bactericidal activity of clove oil.pdf
